# Supplementary material for: Association Between Dietary Monounsaturated Fatty Acid Intake and Metabolic Syndrome Among Korean Adults: A Cross-Sectional Analysis of Korea National Health and Examination Survey
Source: Nutrients. 2025 May 9;17(10):1629. doi: 10.3390/nu17101629 (PMC12114246; doi:10.3390/nu17101629)
Supplement: Supplementary file 1 [file nutrients-17-01629-s001.zip]

Archive with 1 entries (1 files):
- nutrients-3623688-supplementary.pdf
